# Supplementary material for: The evolution, complexity and diversity of models of long‐term forest dynamics
Source: J Ecol. 2022 Sep 8;110(10):2288–307. doi: 10.1111/1365-2745.13989 (PMC9826524; doi:10.1111/1365-2745.13989)
Supplement: Supplementary file 1 — Appendix S1 [file JEC-110-2288-s001.zip]

Archive with 4 entries (4 files):
- JEC_13989_Genealogy Paper SM1 (atttributes).docx
- JEC_13989_Genealogy Paper SM2&3 (tables & figures).docx
- JEC_13989_Genealogy Paper SM4 Attribute table.xlsx
- JEC_13989_Genealogy.R
