# Supplementary material for: The evolution, complexity and diversity of models of long‐term forest dynamics
Source: J Ecol. 2022 Sep 8;110(10):2288–307. doi: 10.1111/1365-2745.13989 (PMC9826524; doi:10.1111/1365-2745.13989)
Supplement: Supplementary file 1 — Appendix S1 [file JEC-110-2288-s001.zip › JEC_13989_Genealogy Paper SM4 Attribute table.xlsx]

## Sheet: Assessment
Attributes	JABOWA	FORENA	ZELIG (1991)	SIMA	FORSKA (1993)	SORTIE-ND	ForClim 4.0.1	4C (2020)	FORMIND	PICUS 1.6	UVAFME	SIBBORK	FORCEEPS	LANDIS (1996)	FIRE-BGC	TreeMig	LANDIS-II 7 NECN 6.0	LandClim 2.0	iLand	FATE-HD	LANDIS PRO	HYBRID 4.0	LPJ-GUESS 4.0	ED	SEIB-DGVM	ED2	aDGVM	FATES	FORCCHN
1) Basic assumptions
BA Horizontal grain	Patches (100-1000 m2)	Patches (100-1000 m2)	Patches (100-1000 m2)	Patches (100-1000 m2)	Patches (100-1000 m2)	Individual trees (xy coordinates)	Patches (100-1000 m2)	Patches (100-1000 m2)	Patches (100-1000 m2)	Patches (100-1000 m2)	Patches (100-1000 m2)	Patches (100-1000 m2)	Patches (100-1000 m2)	Patches (100-1000 m2)	Patches (100-1000 m2)	Stands (>1000 m2)	Stands (>1000 m2)	Patches (100-1000 m2)	Individual trees (xy coordinates)	Stands (>1000 m2)	Patches (100-1000 m2)	Patches (100-1000 m2)	Patches (100-1000 m2)	Stands (>1000 m2)	Patches (100-1000 m2)	Stands (>1000 m2)	Stands (>1000 m2)	Stands (>1000 m2)	Patches (100-1000 m2)
BA Structure within patches	Horizontally homogeneous	Horizontally homogeneous	Horizontally homogeneous	Horizontally homogeneous	Horizontally homogeneous	Individuals	Horizontally homogeneous	Horizontally further resolved	Horizontally homogeneous	Horizontally homogeneous	Horizontally homogeneous	Horizontally homogeneous	Horizontally homogeneous	Horizontally homogeneous	Horizontally homogeneous	Horizontally further resolved	Horizontally homogeneous	Horizontally homogeneous	Individuals	Horizontally homogeneous	Horizontally homogeneous	Horizontally homogeneous	Horizontally homogeneous	Horizontally further resolved	Horizontally further resolved	Horizontally further resolved	Horizontally further resolved	Horizontally further resolved	Horizontally homogeneous
BA Interactions between patches (ignoring disturbances)	NA	NA	Light availability	NA	NA	Zone of influence (individuals)	NA	NA	Seed dispersal	Light & Seeds	NA	Light availability	NA	Seed dispersal	Seed dispersal	Seed dispersal	Seed dispersal	Seed dispersal	Zone of influence (individuals)	Seed dispersal	Seed dispersal	NA	NA	Seed dispersal	NA	Seed dispersal	NA	NA	NA
BA Vertical grain	<1 m	<1 m	<1 m	<1 m	<1 m	continuous	continuous	continuous	<1 m	1-5 m	1-5 m	1-5 m	continuous	NA	1-5 m	continuous	NA	continuous	continuous	≥5 m	NA	1-5 m	continuous	continuous	<1 m	continuous	continuous	continuous
BA Vertical extent of crowns	All leaves at top of tree	All leaves at top of tree	All leaves at top of tree	All leaves at top of tree	Cylindric crowns	Cylindric crowns	All leaves at top of tree	Cylindric crowns	Cylindric crowns	Cylindric crowns	Cylindric crowns	Cylindric crowns	Complex crown shape	NA	Cylindric crowns	All leaves at top of tree	NA	All leaves at top of tree	Complex crown shape	NA	NA	Cylindric crowns	Cylindric crowns	All leaves at top of tree	Cylindric crowns	All leaves at top of tree	Cylindric crowns	Cylindric crowns
BA Grain of modeled entities	Individuals	Individuals	Individuals	Individuals	Individuals	Individuals	Cohorts (size or age)	Cohorts (size or age)	Individuals	Individuals	Individuals	Individuals	Individuals	Cohorts (size or age)	Individuals	Classes (size, age or height)	Cohorts (size or age)	Cohorts (size or age)	Individuals	Classes (size, age or height)	Cohorts (size or age)	Individuals	Individuals	Cohorts (size or age)	Individuals	Cohorts (size or age)	Individuals	Classes (size, age or height)	Individuals
BA Life forms considered	Trees	Trees	Trees	Trees	Trees	Trees	Trees	Trees & ground layer (herbs etc.)	Trees	Trees	Trees & ground layer (herbs etc.)	Trees	Trees	Trees & ground layer (herbs etc.)	Trees & ground layer (herbs etc.)	Trees	Trees	Trees & ground layer (herbs etc.)	Trees	Trees & ground layer (herbs etc.)	Trees & ground layer (herbs etc.)	Trees & ground layer (herbs etc.)	Trees & ground layer (herbs etc.)	Trees & ground layer (herbs etc.)	Trees & ground layer (herbs etc.)	Trees & ground layer (herbs etc.)	Trees & ground layer (herbs etc.)	Trees & ground layer (herbs etc.)	Trees
BA Focus of application	Structure & composition	Structure & composition	Structure & composition	Structure & composition	Structure, composition & function	Structure & composition	Structure & composition	Structure, composition & function	Structure, composition & function	Structure, composition & function	Structure, composition & function	Structure & composition	Structure & composition	Structure & composition	Structure, composition & function	Structure & composition	Structure, composition & function	Structure & composition	Structure, composition & function	Structure & composition	Structure & composition	Structure, composition & function	Structure, composition & function	Structure, composition & function	Structure, composition & function	Structure, composition & function	Structure, composition & function	Function (biogeochemistry)	Structure, composition & function
2) Growth
GR Central state variable	DBH	DBH	DBH	DBH	DBH & height	DBH & height	DBH & height	Biomass compartments	Biomass	Biomass compartments	DBH	DBH	DBH & height	Age	Biomass compartments	Height	Biomass	Biomass	Biomass compartments	Height	Age	Biomass compartments	Biomass compartments	Biomass compartments	Biomass compartments	Biomass compartments	Biomass compartments	Biomass compartments	Biomass compartments
GR Time step for update of tree geometry	Annual	Annual	Annual	Annual	Annual	Annual	Annual	Annual	Annual	Annual	Annual	Annual	Annual	Decadal	Annual	Annual	Monthly	Annual	Annual	Annual	Annual	Annual	Annual	Annual	Monthly	Monthly	Daily	Daily	Annual
GR Time step for modeling of tree productivity	Annual	Annual	Annual	Annual	Daily	Annual	Annual	Daily	Annual	Daily	Annual	Annual	Annual	Decadal	Daily	Annual	Monthly	Annual	Daily	Annual	Annual	Daily	Daily	Sub-daily	Daily	Sub-daily	Daily	Sub-daily	Sub-daily
GR Approach to model productivity & growth	Optimum equation	Optimum equation	Optimum equation	Optimum equation	Optimum equation	Optimum equation	Optimum equation	NPP –> allocation	Optimum equation	NPP –> allocation	Optimum equation	Optimum equation	Optimum equation	Rule-based	NPP –> allocation	Optimum equation	NPP –> allocation	Optimum equation	NPP –> allocation	Rule-based	Rule-based	NPP –> allocation	NPP –> allocation	NPP –> allocation	NPP –> allocation	NPP –> allocation	NPP –> allocation	NPP –> allocation	NPP –> allocation
GR Allocation	NA (no carbon balance)	NA (no carbon balance)	NA (no carbon balance)	NA (no carbon balance)	NA (no carbon balance)	NA (no carbon balance)	NA (no carbon balance)	Dynamic coefficients	NA (no carbon balance)	Dynamic coefficients	Fixed coefficients	NA (no carbon balance)	NA (no carbon balance)	NA (no carbon balance)	Dynamic coefficients	NA (no carbon balance)	Fixed coefficients	NA (no carbon balance)	Dynamic coefficients	NA (no carbon balance)	NA (no carbon balance)	Dynamic coefficients	Dynamic coefficients	Dynamic coefficients	Dynamic coefficients	Dynamic coefficients	Dynamic coefficients	Dynamic coefficients	Fixed coefficients
GR Height-DBH ratio	Fixed (via allometry)	Fixed (via allometry)	Fixed (via allometry)	Fixed (via allometry)	Fixed (via allometry)	Fixed (via allometry)	ƒ(Light)	ƒ(Light & Nutrients)	Fixed (via allometry)	ƒ(Light)	Fixed (via allometry)	Fixed (via allometry)	Fixed (via allometry)	NA	Fixed (via allometry)	Fixed (via allometry)	NA	Fixed (via allometry)	ƒ(Light)	NA	NA	Fixed (via allometry)	Fixed (via allometry)	Fixed (via allometry)	Fixed (via allometry)	Fixed (via allometry)	Fixed (via allometry)	Fixed (via allometry)	ƒ(Light)
GR Leaf area-DBH ratio	Fixed (via allometry)	Fixed (via allometry)	Fixed (via allometry)	Fixed (via allometry)	Fixed (via allometry)	Fixed (via allometry)	ƒ(Light)	Pipe model	Fixed (via allometry)	ƒ(Light)	Fixed (via allometry)	Fixed (via allometry)	ƒ(Light)	NA	ƒ(Light & Nutrients)	Fixed (via allometry)	NA	Fixed (via allometry)	Pipe model	NA	NA	Pipe model	Pipe model	Pipe model	Pipe model	Pipe model	ƒ(Light)	ƒ(Light)
GR Crown length	NA	NA	NA	NA	ƒ(Light)	ƒ(Light)	ƒ(Light)	ƒ(Light)	Fixed (e.g., fraction of tree height)	ƒ(Light)	ƒ(Light)	ƒ(Light)	ƒ(Light)	NA	ƒ(Light)	NA	NA	NA	Fixed (e.g., fraction of tree height)	NA	NA	ƒ(Light)	ƒ(Light)	NA	ƒ(Light)	NA	NA	Fixed (e.g., fraction of tree height)	NA
GR Crown width	NA	NA	NA	NA	NA	Allometry	NA	Allometry	Allometry	NA	NA	NA	NA	NA	NA	NA	NA	NA	Allometry	NA	NA	NA	Allometry	NA	Allometry	NA	Allometry	PPA	NA
GR Crown transparency	Fixed	Fixed	Fixed	Fixed	Fixed	Species-/PFT-specific	Fixed	Species-/PFT-specific	Fixed	Fixed	Species-/PFT-specific	Fixed	Fixed	NA	Species-/PFT-specific	Fixed	NA	Fixed	Species-/PFT- & environment-specific	NA	NA	Species-/PFT- & environment-specific	Fixed	Fixed	Fixed	Species-/PFT-specific	Fixed	Species-/PFT- & environment-specific	Fixed
GR Light extinction across the canopy	Vertical only	Vertical only	Simplified direct beam tracing	Vertical only	Vertical only	GLI (synthetic hemisph. photos)	Vertical only	Simplified direct beam tracing	Vertical only	Simplified direct beam tracing	Vertical only	Simplified direct beam tracing	Vertical only	Rule-based	Vertical only	Vertical only	Rule-based	Vertical only	GLI (synthetic hemisph. photos)	Rule-based	Rule-based	Vertical only	Vertical only	Vertical only	Simplified direct beam tracing	Simplified direct beam tracing	Rule-based	Simplified direct beam tracing	Vertical only
GR Light response	Response curve	Response curve	Response curve	Response curve	Mechanistic (Farquhar)	Response curve	Response curve	Mechanistic (Farquhar)	Response curve	Mechanistic (LUE)	Response curve	Response curve	Response curve	Rule-based	Mechanistic (LUE)	Response curve	Mechanistic (LUE)	Response curve	Mechanistic (LUE)	Rule-based	Rule-based	Mechanistic (Farquhar)	Mechanistic (Farquhar)	Mechanistic (Farquhar)	Mechanistic (LUE)	Mechanistic (Farquhar)	Mechanistic (Farquhar)	Mechanistic (Farquhar)	Response curve
GR Environmental influences	Multiplicative	Multiplicative	Multiplicative	Multiplicative	Complex approach	Other simple approach	Other simple approach	Complex approach	Complex approach	Complex approach	Other simple approach	Multiplicative	Other simple approach	Rule-based	Complex approach	Other simple approach	Multiplicative	Other simple approach	Complex approach	Complex approach	Complex approach	Complex approach	Complex approach	Complex approach	Complex approach	Complex approach	Complex approach	Complex approach	Complex approach
GR Time step for environmental influences	Monthly	Monthly	Monthly	Monthly	Daily	Monthly	Monthly	Daily	Daily	Daily	Annual	Daily	Monthly	Decadal	Daily	Monthly	Monthly	Monthly	Daily	Annual	Annual	Daily	Daily	Monthly	Daily	Sub-daily	Daily	Sub-daily	Daily
GR Temperature	Response curve (e.g. to DD)	Response curve (e.g. to DD)	Response curve (e.g. to DD)	Response curve (e.g. to DD)	Mechanistic (T-dependency of PS, R, ...)	Simple Tmin, Tmax	Response curve (e.g. to DD)	Mechanistic (T-dependency of PS, R, ...)	Mechanistic (T-dependency of PS, R, ...)	Mechanistic (T-dependency of PS, R, ...)	Response curve (e.g. to DD)	Response curve (e.g. to DD)	Response curve (e.g. to DD)	NA	Mechanistic (T-dependency of PS, R, ...)	Response curve (e.g. to DD)	Response curve (e.g. to DD)	Response curve (e.g. to DD)	Mechanistic (T-dependency of PS, R, ...)	NA	NA	Mechanistic (T-dependency of PS, R, ...)	Mechanistic (T-dependency of PS, R, ...)	Mechanistic (T-dependency of PS, R, ...)	Mechanistic (T-dependency of PS, R, ...)	Mechanistic (T-dependency of PS, R, ...)	Mechanistic (T-dependency of PS, R, ...)	Mechanistic (T-dependency of PS, R, ...)	Mechanistic (T-dependency of PS, R, ...)
GR Soil moisture	NA	Response curve (e.g. to SM or DrIndex)	NA	Response curve (e.g. to SM or DrIndex)	Response curve (e.g. to SM or DrIndex)	P (precip; TBC)	Response curve (e.g. to SM or DrIndex)	Other mechanistic	Response curve (e.g. to SM or DrIndex)	Other mechanistic	Response curve (e.g. to SM or DrIndex)	Response curve (e.g. to SM or DrIndex)	Response curve (e.g. to SM or DrIndex)	NA	Stomatal conductance	Response curve (e.g. to SM or DrIndex)	Response curve (e.g. to SM or DrIndex)	Response curve (e.g. to SM or DrIndex)	Other mechanistic	Response curve (e.g. to SM or DrIndex)	Other mechanistic	Stomatal conductance	Stomatal conductance	Stomatal conductance	Stomatal conductance	Stomatal conductance	Stomatal conductance	Stomatal conductance	Response curve (e.g. to SM or DrIndex)
GR Nutrients	NA	NA	NA	Mechanistic (from soil model)	NA	NA	Response curve (e.g. to N)	Mechanistic (from soil model)	NA	Response curve (e.g. to N)	Response curve (e.g. to N)	Response curve (e.g. to N)	Response curve (e.g. to N)	NA	Mechanistic (from soil model)	Response curve (e.g. to N)	Response curve (e.g. to N)	Response curve (e.g. to N)	Response curve (e.g. to N)	NA	Mechanistic (from soil model)	Mechanistic (from soil model)	Mechanistic (from soil model)	Mechanistic (from soil model)	NA	Mechanistic (from soil model)	NA	NA	Response curve (e.g. to N)
GR CO2	NA	NA	NA	Response curve	Response curve	NA	Response curve	Ci/Ca	NA	Response curve	NA	NA	Response curve	NA	Ci/Ca	NA	NA	NA	Ci/Ca	NA	NA	Ci/Ca	Ci/Ca	Ci/Ca	Response curve	Ci/Ca	Ci/Ca	Ci/Ca	Response curve
GR WUE	NA	NA	NA	NA	NA	NA	NA	Mechanistic	NA	NA	NA	NA	NA	NA	Mechanistic	NA	NA	NA	Response curve	NA	NA	Mechanistic	Mechanistic	Mechanistic	Mechanistic	Mechanistic	Mechanistic	Mechanistic	NA
GR Crowding	Response curve (e.g. to total biomass)	Response curve (e.g. to total biomass)	Response curve (e.g. to total biomass)	NA	Response curve (e.g. to total biomass)	NA	NA	NA	Response curve (e.g. to total biomass)	NA	NA	NA	NA	NA	Response curve (e.g. to total biomass)	NA	Response curve (e.g. to total biomass)	NA	NA	Rule-based	Response curve (e.g. to total biomass)	NA	Rule-based	NA	NA	NA	NA	NA	NA
GR Phenology	Degree-days	Degree-days	Degree-days	Complex phenology	Simple phenology	NA	Degree-days	Complex phenology	Degree-days	Complex phenology	Degree-days	Degree-days	Degree-days	NA	Complex phenology	Degree-days	Degree-days	Degree-days	Complex phenology	NA	NA	Complex phenology	Simple phenology	Simple phenology	Simple phenology	Simple phenology	Complex phenology	Simple phenology	NA
3) Establishment
ES Approach	Bernoulli model	Bernoulli model	Bernoulli model	Bernoulli model	Poisson model	Poisson model	Hurdle model	Hurdle model	Bernoulli model	Hurdle model	Hurdle model	Bernoulli model	Hurdle model	Bernoulli model	Hurdle model	Hurdle model	Bernoulli model	Hurdle model	Hurdle model	Bernoulli model	Bernoulli model	Bernoulli model	Poisson model	Bernoulli model	Bernoulli model	Bernoulli model	Bernoulli model	Bernoulli model
ES Establishment probability (hurdle)	Random, modified by environment	Random, modified by environment	Random, modified by environment	Random, modified by environment	Random, modified by environment	Random	Random, modified by environment	Random, modified by environment	Random, modified by environment	Random, modified by environment	Random, modified by environment	Random, modified by environment	Random, modified by environment	Random, modified by environment	Random, modified by environment	Random, modified by environment	Random, modified by environment	Random, modified by environment	Random, modified by environment	Random, modified by environment	Random, modified by environment	Random	Random, modified by environment	Random, modified by environment	Random	Random, modified by environment	Random	Random
ES Number of established trees (continuous)	Random	Random	Random	Random, modified by environment	Random	Random, modified by environment	Random, modified by environment	Random, modified by environment	Random	Random, modified by environment	Random, modified by environment	Random	Random, modified by environment	Random, modified by environment	Random, modified by environment	Random, modified by environment	Rate	Random, modified by environment	Random, modified by environment	Random	Random, modified by environment	Random	Random, modified by environment	Rate	Random	Rate	Random, modified by environment	Random
ES Ingrowth threshold	0 < dbh < 2 cm	0 < dbh < 2 cm	0 < dbh < 2 cm	h < 50 cm	0 < dbh < 2 cm	h < 50 cm	0 < dbh < 2 cm	h < 50 cm	0 < dbh < 2 cm	0 < dbh < 2 cm	0 < dbh < 2 cm	0 < dbh < 2 cm	0 < dbh < 2 cm	Age class	0 < dbh < 2 cm	0 < dbh < 2 cm	Age class	0 < dbh < 2 cm	h < 50 cm	Age class	Age class	50 ≤ h < 130 cm	50 ≤ h < 130 cm	h < 50 cm	0 < dbh < 2 cm	h < 50 cm	h < 50 cm	h < 50 cm
ES Environmental influences	Binary (step functions)	Binary (step functions)	Binary (step functions)	Continuous	Continuous	Binary (step functions)	Binary (step functions)	Binary (step functions)	Binary (step functions)	Binary (step functions)	Continuous	Binary (step functions)	Binary (step functions)	Binary (step functions)	Continuous	Continuous	Binary (step functions)	Binary (step functions)	Continuous	Binary (step functions)	Binary (step functions)	Binary (step functions)	Continuous	Continuous	Binary (step functions)	Continuous	Binary (step functions)	NA
ES Light	Light availability at forest floor	Light availability at forest floor	Light availability at forest floor	Light availability at forest floor	Light availability at forest floor	Light availability at forest floor	Light availability at forest floor	Light availability at forest floor	Light availability at forest floor	Light availability at forest floor	Light availability at forest floor	Light availability at forest floor	Light availability at forest floor	Light availability at forest floor	Light availability at forest floor	Light availability at forest floor	max. living biomass	Light availability at forest floor	Light availability at forest floor	Rule-based	SDI	Light availability at forest floor	Light availability at forest floor	NA	Light availability at forest floor	NA	Light availability at forest floor	NA
ES Moisture	Minimum AET	NA	NA	Wet days	Drought index	NA	Drought index	NA	NA	Drought index	Wet days	Wet days	Drought index	NA	Drought index	NA	Drought index	Drought index	Soil moisture threshold	Soil moisture threshold	Soil moisture threshold	NA	Soil moisture threshold	via NPP	Soil moisture threshold	via NPP	Soil moisture threshold	NA
ES Temperature	Degree-days	Degree-days & winter temperature	Degree-days	Degree-days	Degree-days	NA	Degree-days	NA	NA	Degree-days & winter temperature	Degree-days	Degree-days	Degree-days	NA	Degree-days	NA	Degree-days & winter temperature	Degree-days & winter temperature	Degree-days & winter temperature	NA	Degree-days	NA	Degree-days	via NPP	Degree-days & winter temperature	via NPP	NA	NA
ES Frost	NA	NA	NA	NA	NA	NA	NA	NA	NA	Simple	NA	NA	NA	NA	Complex	NA	NA	NA	Complex	NA	NA	NA	Simple	NA	Simple	NA	Simple	NA
ES Browsing	NA	Static	NA	NA	NA	Static	Static	NA	NA	Static	NA	NA	Static	NA	Dynamic	Static	NA	Static	Static	NA	NA	NA	NA	NA	NA	NA	NA	NA
ES Seed production	NA	NA	NA	NA	Simple model (no masting)	NA	NA	NA	NA	Simple model (no masting)	Simple model (no masting)	NA	Simple model (no masting)	Simple model (no masting)	Complex model (w/masting)	NA	Simple model (no masting)	Simple model (no masting)	Simple model (no masting)	Simple model (no masting)	Simple model (no masting)	NA	Simple model (no masting)	NA	NA	NA	Simple model (no masting)	Simple model (no masting)
ES Dispersal	NA	NA	NA	NA	NA	More complicated	NA	NA	NA	Single exponential kernel	NA	NA	NA	Single exponential kernel	Single exponential kernel	Double exponential kernel	Single exponential kernel	Single exponential kernel	Double exponential kernel	Rule-based	More complicated	NA	NA	NA	NA	NA	NA	NA
ES Vegetative reproduction	NA	Root suckers	Sprouting	NA	Sprouting	NA	Sprouting	Sprouting	NA	Sprouting	Sprouting & root suckers	NA	Sprouting	Sprouting	Sprouting	NA	Sprouting	NA	Sprouting	Sprouting	Sprouting	NA	NA	NA	NA	NA	NA	NA
4) Mortality
MO Background mortality: species- or PFT-specific?	Species-specific	Species-specific	Species-specific	Species-specific	Species-specific	Species-specific	Species-specific	Species-specific	PFT-specific	Species-specific	Species-specific	Species-specific	Species-specific	Species-specific	Species-specific	Species-specific	Species-specific	Species-specific	Species-specific	PFT-specific	Species-specific	PFT-specific	Species-specific	PFT-specific	NA	PFT-specific	NA	PFT-specific	Unspecific
MO Background mortality formulation	Constant	Constant	Constant	Constant	Constant	Constant	Constant	Increasing with age	Constant	Constant	Constant	Constant	Constant	Constant	Constant	Constant	Increasing with age	Constant	Increasing with age & size	Death when reaching max. age	Increasing with age & size	Constant	Increasing with age	Constant	NA	Constant	NA	Constant	Constant
MO Stress-related mortality	Increment-related	Increment-related	Increment-related	Increment-related	Growth efficiency	Increment-related	Increment-related	Productivity-related	Increment-related	Reserve depletion	Increment-related	Increment-related	Increment-related	NA	Increment-related	Increment-related	Productivity-related	Increment-related	Reserve depletion	Productivity-related	Constant	Reserve depletion	Growth efficiency	Productivity-related	Growth efficiency	Productivity-related	Productivity-related	Reserve depletion	Productivity-related
MO Disturbance mortality	NA	NA	NA	NA	Simple	NA	Simple	Complex	Simple	Complex	Complex	NA	NA	Complex	Complex	Simple	Complex	Complex	Complex	Complex	Complex	NA	Simple	Simple	NA	Simple	Simple	Simple	NA
MO Windthrow	NA	NA	NA	NA	NA	NA	NA	NA	NA	NA	NA	NA	NA	Empirical	NA	NA	Empirical	Empirical	Mechanistic	NA	Empirical	NA	NA	Empirical	NA	Empirical	NA	NA	NA
MO Insects/Pathogens	NA	NA	NA	NA	NA	NA	NA	NA	NA	Empirical	NA	NA	NA	Empirical	Mechanistic	NA	Empirical	Mechanistic	Mechanistic	NA	Empirical	NA	NA	Empirical	NA	Empirical	NA	NA	NA
MO Fire	NA	NA	NA	NA	NA	NA	NA	NA	Empirical	NA	NA	NA	NA	Empirical	Mechanistic	NA	Empirical	Empirical	Mechanistic	NA	Empirical	NA	Mechanistic	Empirical	Empirical	Empirical	Mechanistic	Empirical	NA
5) Soil moisture
SM Vertical resolution	Single layer	Single layer	NA	Single layer	Single layer	NA	Single layer	Multiple layers	Single layer	Single layer	Multiple layers	Single layer	Single layer	NA	Single layer	Single layer	Single layer	Two layers	Single layer	NA	NA	Multiple layers	Two layers	Two layers	Multiple layers	Multiple layers	Multiple layers	Multiple layers
SM Temporal resolution	Monthly	Monthly	NA	Monthly	Daily	NA	Monthly	Daily	Daily	Daily	Daily	Monthly	Monthly	NA	Daily	Monthly	Monthly	Monthly	Daily	NA	NA	Daily	Daily	Sub-daily	Daily	Sub-daily	Daily	Sub-daily
SM Drought	AET	Soil moisture	NA	No. of "dry days*	AET/PET	NA	AET/PET	AET/PET	Soil moisture	AET/PET	No. of "dry days*	No. of "dry days*	AET/PET	NA	AET/PET	AET/PET	Soil moisture	AET/PET	Soil moisture	NA	NA	Stomatal conductance	Soil moisture	Soil moisture	Stomatal conductance	Soil moisture	Stomatal conductance	Soil moisture
6) Further attributes
Scale (1: Stand; 2: Landsc; 3: Glob)	1	1	1	1	1	1	1	1	1	1	1	1	1	2	2	2	2	2	2	2	2	3	3	3	3	3	3	3	3
Genome length	36	38	34	38	42	35	42	41	40	47	41	39	42	30	50	39	41	45	51	32	36	38	46	43	40	43	40	39	23
First publication	1972	1986	1991	1992	1993	1993	1996	2020	1998	2001	2015	2015	2021	1996	2011	1998	2004	2004	2012	2014	2015	1993	2001	2001	2007	2009	2009	2015	2017

## Sheet: Genes & Alleles
Genes	Response options (max. 6, pull-down menu)		# of genes:	52	# of alleles:	178
1) Basic assumptions
BA Horizontal grain	Stands (>1000 m2)	Patches (100-1000 m2)	Patches (<100 m2)	Individual trees (xy coordinates)
BA Structure within patches	Horizontally homogeneous	Horizontally further resolved	Individuals
BA Interactions between patches (ignoring disturbances)	NA	Treefall	Light availability	Seed dispersal	Light & Seeds	Zone of influence (individuals)
BA Vertical grain	NA	≥5 m	1-5 m	<1 m	continuous
BA Vertical extent of crowns	NA	All leaves at top of tree	Cylindric crowns	PPA	Complex crown shape
BA Grain of modeled entities	Classes (size, age or height)	Cohorts (size or age)	Individuals
BA Life forms considered	Trees	Trees & ground layer (herbs etc.)
BA Focus of application	Structure & composition	Function (biogeochemistry)	Structure, composition & function
2) Growth
GR Central state variable	Age	DBH	Height	DBH & height	Biomass	Biomass compartments
GR Time step for update of tree geometry	Decadal	Annual	Monthly	Daily	Sub-daily
GR Time step for modeling of tree productivity	Decadal	Annual	Monthly	Daily	Sub-daily
GR Approach to model productivity & growth	Rule-based	Optimum equation	NPP –> allocation
GR Allocation	NA (no carbon balance)	Fixed coefficients	Dynamic coefficients
GR Height-DBH ratio	NA	Fixed (via allometry)	ƒ(Light)	ƒ(Nutrients)	ƒ(Light & Nutrients)
GR Leaf area-DBH ratio	NA	Fixed (via allometry)	ƒ(Light)	ƒ(Nutrients)	ƒ(Light & Nutrients)	Pipe model
GR Crown length	NA	Fixed (e.g., fraction of tree height)	ƒ(Light)
GR Crown width	NA	Allometry	PPA	Dynamic, sensitive to environment
GR Crown transparency	NA	Fixed	Species-/PFT-specific	Environment-specific	Species-/PFT- & environment-specific
GR Light extinction across the canopy	Rule-based	Vertical only	Simplified direct beam tracing	GLI (synthetic hemisph. photos)
GR Light response	Rule-based	Response curve	Mechanistic (LUE)	Mechanistic (Farquhar)
GR Environmental influences	Rule-based	Multiplicative	Other simple approach	Complex approach
GR Time step for environmental influences	Decadal	Annual	Monthly	Daily	Sub-daily
GR Temperature	NA	Simple Tmin, Tmax	Response curve (e.g. to DD)	Mechanistic (T-dependency of PS, R, ...)
GR Soil moisture	NA	P (precip; TBC)	Response curve (e.g. to SM or DrIndex)	Stomatal conductance	Other mechanistic
GR Nutrients	NA	Response curve (e.g. to N)	Mechanistic (from soil model)
GR CO2	NA	Response curve	Ci/Ca	Other mechanistic
GR WUE	NA	Response curve	Mechanistic
GR Crowding	NA	Rule-based	Response curve (e.g. to total biomass)
GR Phenology	NA	Degree-days	Simple phenology	Complex phenology
3) Establishment
ES Approach	Bernoulli model	Poisson model	Hurdle model
ES Establishment probability (hurdle)	Random	Random, modified by environment
ES Number of established trees (continuous)	Rate	Random	Random, modified by environment
ES Ingrowth threshold	Age class	dbh > 2 cm	0 < dbh < 2 cm	50 ≤ h < 130 cm	h < 50 cm
ES Environmental influences	NA	Binary (step functions)	Continuous
ES Light	NA	Rule-based	max. living biomass	SDI	Light availability at forest floor
ES Moisture	NA	via NPP	Wet days	Minimum AET	Soil moisture threshold	Drought index
ES Temperature	NA	Degree-days	Winter temperature	Degree-days & winter temperature	via NPP
ES Frost	NA	Simple	Complex
ES Browsing	NA	Static	Dynamic
ES Seed production	NA	Simple model (no masting)	Complex model (w/masting)
ES Dispersal	NA	Rule-based	Single exponential kernel	Double exponential kernel	More complicated
ES Vegetative reproduction	NA	Sprouting	Root suckers	Sprouting & root suckers
4) Mortality
MO Background mortality: species- or PFT-specific?	NA	Unspecific	PFT-specific	Species-specific
MO Background mortality formulation	NA	Death when reaching max. age	Constant	Increasing with age	Increasing with size	Increasing with age & size
MO Stress-related mortality	NA	Constant	Increment-related	Growth efficiency	Productivity-related	Reserve depletion
MO Disturbance mortality	NA	Simple	Complex
MO Windthrow	NA	Empirical	Mechanistic
MO Insescts/Pathogens	NA	Empirical	Mechanistic
MO Fire	NA	Empirical	Mechanistic
5) Soil moisture
SM Vertical resolution	NA	Single layer	Two layers	Multiple layers
SM Temporal resolution	NA	Annual	Monthly	Daily	Sub-daily
SM Drought	NA	AET	No. of "dry days*	AET/PET	Soil moisture	Stomatal conductance
