# Supplementary material for: The evolution, complexity and diversity of models of long‐term forest dynamics
Source: J Ecol. 2022 Sep 8;110(10):2288–307. doi: 10.1111/1365-2745.13989 (PMC9826524; doi:10.1111/1365-2745.13989)
Supplement: Supplementary file 1 — Appendix S1 [file JEC-110-2288-s001.zip › JEC_13989_Genealogy.R]

#
# Forest Model Genealogy Project
# ##############################
#
# H. Bugmann, 09-2021 to 01-2022
# ETH Zurich & TU Munich
#
#
# contains all R code for analyzing "genes" and "alleles" of forest models
#
##########################################################################

# set working directory to FGM genealogy
setwd("/Users/hb/Documents/UWIS/Projekte (ab 2004)/Sabbatical 2021 projects/FGM genealogy/")

# Read data table with genes x attrbutes as char datafram strAnsw
library(readxl)
attribute_table <- read_excel("Genes and alleles/Attribute_Definition_for_R_(export).xlsx", col_names = FALSE)
strAnsw <- as.data.frame( attribute_table[-1] ) # remove first column with attribute labels
strAnsw <- strAnsw[-c(1,2,11,33,47,55),]        # remove rows with group headings (grey shaded in Excel)

# Read data table with models x attributes as char dataframe d
d <- read_excel("Genes and alleles/Summary_Definition of genes and alleles.xlsx")
d <- as.data.frame( d[-c(1,10,32,46,54,58),] ) # remove rows with group headings (grey shaded in Excel)
rownames(d) <- d$Attributes
d <- d[-1]  # remove column with attribute labels
d <- d[-29] # to remove FORCCHN  because of partly unassigned attributes
dNum   <- as.data.frame( sapply( d[-c(53:55),], as.numeric ) )  # prepare dataframe for conversion to numeric values, cluster & ave diversity
dNumNA <- as.data.frame( sapply( d[-c(53:55),], as.numeric ) )   # prepare dataframe for conversion to numeric values, sd diversity

# Generate data table without "legacy" models (JABOWA, FORENA, ZELIG, FORSKA, LANDIS)
legacyModels <- c(1,2,3,5,14)
dNoLegacy <- d[,-legacyModels]
dNumNoLegacy <- as.data.frame( sapply(dNum[,-legacyModels], as.numeric ) )

# Assign weights for the expressions ("alleles") to allow for conversion from ordinal to continuous scale
weights <- c(  2,  3,  4,  5,  6,  7)    # standard, does not care whether process is included or expression is different
#weights <- c( 1, 2, 3, 4, 5, 6 ) 
#weights <- c( 11, 12, 13, 14, 15, 16)   # gives a lot of weight to missing processes

# Define attribute groups
processGroups <- c( "BA", "GR", "ES", "MO", "SM" )
BA <- c( 1: 8)
GR <- c( 9:29)
ES <- c(30:42)
MO <- c(43:49)
SM <- c(50:52)

# Convert data from d (string) to dNum (numeric), assigning "not modeled" as zero - for cluster analysis etc.
convertToNum <- function (df = NULL, dchr = NULL, na = 0 )
{
  for (i in 1:52) # number of genes, currently 52
  {     df[i,] <- ifelse( dchr[i,] == "NA",         na,
                  ifelse( dchr[i,] == strAnsw[i,1], weights[1],
                  ifelse( dchr[i,] == strAnsw[i,2], weights[2],
                  ifelse( dchr[i,] == strAnsw[i,3], weights[3],
                  ifelse( dchr[i,] == strAnsw[i,4], weights[4],
                  ifelse( dchr[i,] == strAnsw[i,5], weights[5],
                                                   weights[6] ))))))
  }
  # Scale all attributes in dNum and return numeric dataframe
  t( scale( t(df) ) )
}

dNumScaled         <- convertToNum( dNum, d, na = 0 )
dNumScaledNoLegacy <- convertToNum( dNumNoLegacy, dNoLegacy, na = 0)
dNumScaledNA       <- convertToNum( dNumNA, d, na = NA )

# Split into attribute groups ("not modeled" = 0)
dNumScaledBA <- dNumScaled[BA, ] # basic assumptions
dNumScaledGR <- dNumScaled[GR, ] # growth
dNumScaledES <- dNumScaled[ES, ] # establishment
dNumScaledMO <- dNumScaled[MO, ] # mortality
dNumScaledSM <- dNumScaled[SM, ] # soil moisture

# Split into attribute groups ("not modeled" = NA)
dNumScaledBA_NA <- dNumScaledNA[BA, ] # basic assumptions
dNumScaledGR_NA <- dNumScaledNA[GR, ] # growth
dNumScaledES_NA <- dNumScaledNA[ES, ] # establishment
dNumScaledMO_NA <- dNumScaledNA[MO, ] # mortality
dNumScaledSM_NA <- dNumScaledNA[SM, ] # soil moisture

# Assign model types (col numbers)
# -- FORCCHN is not part of the analysis (but is part of the data table still; legacy effect)
standModels <- c(1:13)
landscapeModels <- c(14:21)
globalModels <- c(22:28)
models <- c( "standModels", "landscapeModels", "globalModels")


# ESTABLISH TIMELINE OF MODEL EVOLUTION
#
# Prepare data for plotting
dSummary <- dNum[-c(9:52),] # establish summary dataframe
dSummary[1:3,] <- as.data.frame( sapply( d[53:55,], as.numeric ) )
dSummary[4,] <- colMeans(dNumScaledBA)
dSummary[5,] <- colMeans(dNumScaledGR)
dSummary[6,] <- colMeans(dNumScaledES)
dSummary[7,] <- colMeans(dNumScaledMO)
dSummary[8,] <- colMeans(dNumScaledSM)
rownames(dSummary) <- c("Scale", "Genes", "firstPub", "mBA", "mGR", "mES", "mMO", "mSM")
dSummary <- as.data.frame( t(dSummary) )

scatLM <- function ( xVar = NULL, yVar = NULL, tit = "", save = FALSE, fn = "" )
 {
   charL <- c( 21, 22, 24 )
   if (save) png( file = paste("R Analyses/", fn, sep= ""), res= 300, unit= "cm", width= 16, height= 12 )
   plot(x=xVar, y=yVar, type = 'n', xlim= c(1970,2024), xlab= "Year", ylab= "Complexity", main = tit, frame.plot = FALSE )
   legend( legend = models, x = "topleft", pch = charL, col= c("black", "blue", "red"), pt.bg= c("black", "blue", "red"), bty = 'n' )
   points(x=xVar[standModels], y=yVar[standModels], type = 'p', pch = charL[1], col= "black", bg= "black" )
   points(x=xVar[landscapeModels], y=yVar[landscapeModels], type = 'p', pch = charL[2], col= "blue", bg= "blue" )
   points(x=xVar[globalModels], y=yVar[globalModels], type = 'p', pch = charL[3], col= "red", bg= " red" )
   # plot all data from models still in use today at right margin
   points(x=rep(2024, 23), y=yVar[-legacyModels], type = 'p', pch = charL[1], col= "grey", bg= " pink" )
   # fill points of legacy models (not in use any more) with grey
   points(x=xVar[legacyModels], y=yVar[legacyModels], type = 'p', pch = charL[1], bg= " grey" )
   points(x=xVar[14], y=yVar[14], type = 'p', pch = charL[2], bg= " lightblue" ) # LANDIS
   # linear model
   linmod <- lm( yVar ~ xVar )
   abline( linmod )
   if (save) dev.off()
}                    

isSaved <- TRUE
scatLM( xVar= dSummary$firstPub, yVar= dSummary$Genes, tit= "Genome length", save = isSaved, fn = "complGenome.png" )
scatLM( xVar= dSummary$firstPub, yVar= dSummary$mBA, tit= "Basic assumptions", save = isSaved, fn = "complBA.png"  )
scatLM( xVar= dSummary$firstPub, yVar= dSummary$mGR, tit= "Growth", save = isSaved, fn = "complGR.png" )
scatLM( xVar= dSummary$firstPub, yVar= dSummary$mES, tit= "Establishment", save = isSaved, fn = "complES.png" )
scatLM( xVar= dSummary$firstPub, yVar= dSummary$mMO, tit= "Mortality", save = isSaved, fn = "complMO.png" )
scatLM( xVar= dSummary$firstPub, yVar= dSummary$mSM, tit= "Soil moisture", save = isSaved, fn = "complSM.png" )


# DIVERSITY ASSESSMENT
#

# a) Radar plots
#
# Calculate average expression by model and attribute group for radar plot
# install.packages("fmsb")
library(fmsb)

# Prepare data structure and fill with averages per model and per process group
radar <- t(dNumScaled[-c(1:47),])

radar[,1] <- apply( t(dNumScaled[ 1: 8,]), 1, mean )
radar[,2] <- apply( t(dNumScaled[ 9:29,]), 1, mean )
radar[,3] <- apply( t(dNumScaled[30:42,]), 1, mean )
radar[,4] <- apply( t(dNumScaled[43:49,]), 1, mean )
radar[,5] <- apply( t(dNumScaled[50:52,]), 1, mean )

radar <- rbind( c(1:5), c(1:5), radar )
radar[1,] <-  1.5 # max
radar[2,] <- -2 # min
colnames(radar) <- processGroups

# Plot three radar plots on one page (stand, landscape, global)
png( file = "R Analyses/radarplots.png", res = 300, units = "cm", width = 20, height = 14 )
op <- par(mar = c(1, 1, 1, 1)) # margins
par(mfrow = c(1,3)) # one row, three columns
radarchart( as.data.frame(radar[c(1,2,3:15),]),  cglty = "solid", cglcol = "grey", title = "Stand models", pcol = rainbow(13))
    legend( x = "bottom", legend = rownames(radar[3:15,]), horiz = FALSE,
            bty = "n",  pch = 20, col = rainbow(13), lty = c(1:6) , ncol = 2,
            text.col = "black", cex = 1, pt.cex = 1.5 )
radarchart( as.data.frame(radar[c(1,2,16:23),]), cglty = "solid", cglcol = "grey", title = "Landscape models", pcol = rainbow(8))
    legend( x = "bottom", legend = rownames(radar[16:23,]), horiz = FALSE,
            bty = "n", pch = 20, col = rainbow(8), lty = c(1:6) , ncol = 1,
            text.col = "black", cex = 1, pt.cex = 1.5 )
radarchart( as.data.frame(radar[c(1,2,24:30),]), cglty = "solid", cglcol = "grey", title = "Global models", pcol = rainbow(7))
    legend( x = "bottom", legend = rownames(radar[24:30,]), horiz = FALSE,
            bty = "n" , pch = 20, col = rainbow(7), lty = c(1:6) , ncol = 1,
            text.col = "black", cex = 1, pt.cex = 1.5 )
par(op) # reset plotting attributes
dev.off()


# b) Numerical diversity assessment
#

# Calculate means and standard deviations of scaled attributes by process and model group ("biodiversity")
# First, prepare data frames for this assessment
ave <- data.frame( c(1:5), c(1:5), c(1:5) ) 
colnames(ave) <- models
rownames(ave) <- processGroups
std <- data.frame( c(1:5), c(1:5), c(1:5) ) 
colnames(std) <- models
rownames(std) <- processGroups

# Now do calculations (cumbersome R code, I know)
ave[1,1] <- mean( apply( dNumScaledBA[,standModels], 1, mean, na.rm = TRUE ), na.rm = TRUE )
ave[1,2] <- mean( apply( dNumScaledBA[,landscapeModels], 1, mean, na.rm = TRUE ), na.rm = TRUE )
ave[1,3] <- mean( apply( dNumScaledBA[,globalModels], 1, mean, na.rm = TRUE ), na.rm = TRUE )

ave[2,1] <- mean( apply( dNumScaledGR[,standModels], 1, mean, na.rm = TRUE ), na.rm = TRUE )
ave[2,2] <- mean( apply( dNumScaledGR[,landscapeModels], 1, mean, na.rm = TRUE ), na.rm = TRUE )
ave[2,3] <- mean( apply( dNumScaledGR[,globalModels], 1, mean, na.rm = TRUE ), na.rm = TRUE )

ave[3,1] <- mean( apply( dNumScaledES[,standModels], 1, mean, na.rm = TRUE ), na.rm = TRUE )
ave[3,2] <- mean( apply( dNumScaledES[,landscapeModels], 1, mean, na.rm = TRUE ), na.rm = TRUE )
ave[3,3] <- mean( apply( dNumScaledES[,globalModels], 1, mean, na.rm = TRUE ), na.rm = TRUE )

ave[4,1] <- mean( apply( dNumScaledMO[,standModels], 1, mean, na.rm = TRUE ), na.rm = TRUE )
ave[4,2] <- mean( apply( dNumScaledMO[,landscapeModels], 1, mean, na.rm = TRUE ), na.rm = TRUE )
ave[4,3] <- mean( apply( dNumScaledMO[,globalModels], 1, mean, na.rm = TRUE ), na.rm = TRUE )

ave[5,1] <- mean( apply( dNumScaledSM[,standModels], 1, mean, na.rm = TRUE ), na.rm = TRUE )
ave[5,2] <- mean( apply( dNumScaledSM[,landscapeModels], 1, mean, na.rm = TRUE ), na.rm = TRUE )
ave[5,3] <- mean( apply( dNumScaledSM[,globalModels], 1, mean, na.rm = TRUE ), na.rm = TRUE )

std[1,1] <- mean( apply( dNumScaledBA_NA[,standModels], 1, sd, na.rm = TRUE ), na.rm = TRUE )
std[1,2] <- mean( apply( dNumScaledBA_NA[,landscapeModels], 1, sd, na.rm = TRUE ), na.rm = TRUE )
std[1,3] <- mean( apply( dNumScaledBA_NA[,globalModels], 1, sd, na.rm = TRUE ), na.rm = TRUE )

std[2,1] <- mean( apply( dNumScaledGR_NA[,standModels], 1, sd, na.rm = TRUE ), na.rm = TRUE )
std[2,2] <- mean( apply( dNumScaledGR_NA[,landscapeModels], 1, sd, na.rm = TRUE ), na.rm = TRUE )
std[2,3] <- mean( apply( dNumScaledGR_NA[,globalModels], 1, sd, na.rm = TRUE ), na.rm = TRUE )

std[3,1] <- mean( apply( dNumScaledES_NA[,standModels], 1, sd, na.rm = TRUE ), na.rm = TRUE )
std[3,2] <- mean( apply( dNumScaledES_NA[,landscapeModels], 1, sd, na.rm = TRUE ), na.rm = TRUE )
std[3,3] <- mean( apply( dNumScaledES_NA[,globalModels], 1, sd, na.rm = TRUE ), na.rm = TRUE )

std[4,1] <- mean( apply( dNumScaledMO_NA[,standModels], 1, sd, na.rm = TRUE ), na.rm = TRUE )
std[4,2] <- mean( apply( dNumScaledMO_NA[,landscapeModels], 1, sd, na.rm = TRUE ), na.rm = TRUE )
std[4,3] <- mean( apply( dNumScaledMO_NA[,globalModels], 1, sd, na.rm = TRUE ), na.rm = TRUE )

std[5,1] <- mean( apply( dNumScaledSM[,standModels], 1, sd, na.rm = TRUE ), na.rm = TRUE )
std[5,2] <- mean( apply( dNumScaledSM[,landscapeModels], 1, sd, na.rm = TRUE ), na.rm = TRUE )
std[5,3] <- mean( apply( dNumScaledSM[,globalModels], 1, sd, na.rm = TRUE ), na.rm = TRUE )

ave
std

# c) 3D graph of location of models in "GR, ES, MO" space, by model type (stand, landscape, global)
#
install.packages("rgl")
library(rgl)
threeDdata <- as.data.frame( radar[-c(1,2),-c(1,5)] )
mycolors <- c("black", "blue", "red")
threeDdata$color <- mycolors[ as.numeric(d[53,]) ]

plot3d( x=threeDdata$GR, y=threeDdata$ES, z=threeDdata$MO, 
  col = threeDdata$color, size = 8,
  xlab="Growth", ylab="Establishment", zlab="Mortality")

install.packages("gMOIP")
library(gMOIP)
forHull <- threeDdata[,-4]
ini3D( argsPlot3d= list( xlab="Growth", ylab="Establishment", zlab="Mortality" ) )
plotHull3D(forHull[standModels,],     drawPoints= TRUE, argsPolygon3d= list(color= "black") )
plotHull3D(forHull[landscapeModels,], drawPoints= TRUE, argsPolygon3d= list(color= "blue") )
plotHull3D(forHull[globalModels,],    drawPoints= TRUE, argsPolygon3d= list(color= "red") )
finalize3D()

# Alternatively use two 2D plots - they show things actually just as well
Plot_ConvexHull <- function (xcoord, ycoord, lcolor)
{
  hpts <- chull(x = xcoord, y = ycoord)
  hpts <- c(hpts, hpts[1])
  lines(xcoord[hpts], ycoord[hpts], col = lcolor)
}

#if (save) png( file = paste("R Analyses/", fn, sep= ""), res= 300, unit= "cm", width= 16, height= 12 )
bivarPlot <- function( ydata = NULL, yLab = "", fn = "", toFile = FALSE )
{
  charL <- c( 21, 22, 24 ) # defined further above; just to be on the safe side
  if (toFile) png( file = paste( "R Analyses/", fn, sep=""), res = 300, units = "cm", width = 15, height = 15 )
  plot(x=forHull$GR, y=ydata, type = 'n', xlab= "Growth complexity", ylab= yLab )
  legend( legend = models, x = "topleft", pch = charL, col= c("black", "blue", "red"), pt.bg= c("black", "blue", "red"), bty = 'n' )
  points(x=forHull[standModels,]$GR, y=ydata[standModels], type = 'p', pch = charL[1], col= "black", bg= "black" )
  Plot_ConvexHull(x=forHull[standModels,]$GR, y=ydata[standModels], lcolor = "grey")
  points(x=forHull[landscapeModels,]$GR, y=ydata[landscapeModels], type = 'p', pch = charL[2], col= "blue", bg= "blue" )
  Plot_ConvexHull(x=forHull[landscapeModels,]$GR, y=ydata[landscapeModels], lcolor = "lightblue")
  points(x=forHull[globalModels,]$GR, y=ydata[globalModels], type = 'p', pch = charL[3], col= "red", bg= " red" )
  Plot_ConvexHull(x=forHull[globalModels,]$GR, y=ydata[globalModels], lcolor = "pink")
  # fill points of legacy models (not in use any more) with grey
  points(x=forHull[legacyModels,]$GR, y=ydata[legacyModels], type = 'p', pch = charL[1], bg= " grey" )
  points(x=forHull[14,]$GR, y=ydata[14], type = 'p', pch = charL[2], bg= "lightblue" ) # LANDIS
  if (toFile) dev.off()
}

isSaved <- TRUE
bivarPlot( forHull$MO, "Mortality complexity", fn= "biVarGR-MO.png", toFile = isSaved )
bivarPlot( forHull$ES, "Establishment complexity", fn = "biVarGR-ES.png", toFile = isSaved )


# CLUSTER ANALYSIS
#
# Calculate distance metrics
#
dMeth = c( "euclidean", "maximum", "manhattan", "canberra", "binary", "minkowski" )

distMatr <- list()
for (i in 1:6)
{
  distMatr[[i]] <- dist(t(dNumScaled), dMeth[i] )
}

#distEuclid <- dist(t(dNumScaled), "euclidean")
#distMax    <- dist(t(dNumScaled), "maximum")
#distManhat <- dist(t(dNumScaled), "manhattan")
#distCanber <- dist(t(dNumScaled), "canberra")
#distBinary <- dist(t(dNumScaled), "binary")
#distMinkow <- dist(t(dNumScaled), "minkowski")

#distEuclidNA <- dist(t(dNumScaledNA), "euclidean")
#distCanberNA <- dist(t(dNumScaledNA), "canberra")

distCanberNoLegacy <- dist(t(dNumScaledNoLegacy), "canberra" )

distCanberGR <- dist(t(dNumScaled[GR,]), "canberra")
distCanberES <- dist(t(dNumScaled[ES,]), "canberra")
distCanberMO <- dist(t(dNumScaled[MO,]), "canberra")


# Clustering algorithms and heat maps
#
# Great resource for plotting dendrograms: http://www.sthda.com/english/wiki/beautiful-dendrogram-visualizations-in-r-5-must-known-methods-unsupervised-machine-learning#how-to-change-a-dendrogram
#
# hclust(d, method = "complete", members = NULL)
# methods: "ward.D", "ward.D2",
#           "single", "complete", "average" (= UPGMA), "mcquitty" (= WPGMA),
#           "median" (= WPGMC), "centroid" (= UPGMC)
cMeth = c( "ward.D", "ward.D2", "single", "complete", "average", "mcquitty", "median", "centroid" )

# Define simple function for cluster analysis
clustAna <- function( dist = NULL,
                      filename = NULL,
                      title = NULL,
                      meth = NULL,
                      kl = Num(), saveFile = Logical() )
{
  clust <- hclust(dist, method = meth )
  if (saveFile) png( file = filename, width = 600, height = 400 )
  plot(clust, main = title )
  rect.hclust( clust, k = kl, border = "red")
  if (saveFile) dev.off()
}

# Define simple function for heatmap
hmap <- function( data = NULL, filename = "", dist = NULL, meth = NULL, m = NULL, saveFile = FALSE,
                  clustC = TRUE, nrClust = NULL, gr = NULL, gc = NULL, labR = NULL )
{
  if (saveFile) png( file = filename, width = 600, height = 800 )
  pheatmap( data, scale = "row", show_rownames = TRUE, clustering_distance_cols = dist,
                  cutree_cols = nrClust, gaps_row = gr, gaps_col = gc, fontsize_row = 6, labels_row = labR,
                  cluster_method = meth, cluster_rows = FALSE, cluster_col = clustC, main = m, cellheight = 10 )
  if (saveFile) dev.off()
}

# Now do cluster analysis based on permutation of distance metrics and clustering methods (48 results!)
#

for (i in 1:6) # distance metrics
  { 
  for (j in 1:8) # clustering methods
    {
    tit <- paste( dMeth[i], cMeth[j], sep = ", " )
    clustAna( distMatr[[i]], f=paste( "R Analyses/clustering/permutations of cMeth & dMeth/", tit, ".png", sep= ""), t= tit,
              meth = cMeth[j], kl = 5, save=TRUE )
    }
  }

isSaved = TRUE
# Euclid
clustAna( distMatr[[1]], f="R Analyses/clust_eucl.png", t= "Clustering (Euclid), std weights",
                      meth = cMeth[4], kl = 5, save= isSaved)
# Manhattan
clustAna( distMatr[[3]], f="R Analyses/clust_manh.png", t= "Clustering (Manhattan), std weights",
                      meth = cMeth[4], kl = 5, save= isSaved)
# Canberra
clustAna( distMatr[[4]], f="R Analyses/clust_canb.png", t= "Clustering (Canberra), std weights",
                      meth = cMeth[4], kl = 5, save = isSaved)
# Minkow
clustAna( distMatr[[6]], f="R Analyses/clust_mink.png", t= "Clustering (Minkowski), std weights",
                      meth = cMeth[4], kl = 5, save = isSaved)

# cluster with NAs - I thought this would not work?
#clustAna( distEuclidNA, f="R Analyses/clust_euclNA", t= "Clustering (Euclid), std weights, w/NAs",
#                      meth = "complete", h = 11, save = FALSE)

# Canberra without legacy models
clustAna( distCanberNoLegacy, f="R Analyses/clust_canbNoLegacy.png", t= "Clustering (Canberra), no legacy models, std weights",
          meth = "complete", kl = 5, save = isSaved)

# Canberra on GR, ES, MO subsets
clustAna( distCanberGR, f="R Analyses/clust_canbGR_5.png", t= "Clustering (Canberra), GR, std weights",
          meth = "complete", kl = 5, save = isSaved)
clustAna( distCanberES, f="R Analyses/clust_canbES_5.png", t= "Clustering (Canberra), ES, std weights",
          meth = "complete", kl = 5, save = isSaved)
clustAna( distCanberMO, f="R Analyses/clust_canbMO_5.png", t= "Clustering (Canberra), MO, std weights",
          meth = "complete", kl = 5, save = isSaved)
clustAna( distMatr[[4]], f="R Analyses/clust_canb_5.png", t= "Clustering (Canberra), std weights",
          meth = "complete", kl = 5, save = isSaved)

# Determine optimum number of clusters:
install.packages("NbClust")
library(NbClust)
ind = c("kl", "ch", "hartigan", "cindex", "db", "silhouette", "duda", "pseudot2", "ratkowsky",
        "ball", "ptbiserial", "gap", "frey", "mcclain", "gamma", "gplus", "tau", "dunn",
        "hubert", "sdindex", "dindex", "sdbw" )
for (i in 1:22)
  {
     NbClust(data = dNumScaled, distance= "canberra", min.nc = 3, max.nc = 9, 
                       method = "complete", index = ind[i] )
                               # cannot use index = "all" because many indices lead to crash
   }

# visualize clusters using k-means:
install.packages("factoextra")
library(factoextra)
kM <- kmeans(distMatr[[4]], centers= 9, nstart= 30 )
fviz_cluster( kM, data= distMatr[[4]]) + theme_minimal() + ggtitle( "k-means clustering" )

# the 'maximum' and 'binary' methods don't yield reasonable results... :-(
#cluster <- hclust(distMax)
#plot(cluster, main = "Clustering (Maximum), std weights" )
#cluster <- hclust(distBinary)
#plot(cluster, main = "Clustering (Binary), std weights" )


# Heat maps
#
library(pheatmap)
library(grid) # to be able to plot lines and text on heat map (haven't understood this yet, though)

# Prepare labels for rows of heat maps
hm_rowLabels <- c(1:52)
for(i in 1: 8) { hm_rowLabels[i]    <- paste( "BA", i, sep="") }
for(i in 1:21) { hm_rowLabels[i+ 8] <- paste( "GR", i, sep="") }
for(i in 1:13) { hm_rowLabels[i+29] <- paste( "ES", i, sep="") }
for(i in 1: 7) { hm_rowLabels[i+42] <- paste( "MO", i, sep="") }
for(i in 1: 3) { hm_rowLabels[i+49] <- paste( "SM", i, sep="") }

# Uses function hmap introduced further above
isSaved = TRUE
nrClusters = 5
hmap( d = dNumScaled, filename = "R Analyses/heatMapEuclid.png", dist = "euclidean", meth = "complete",
      m = "Euclid, complete", clustC = TRUE, nrClust = nrClusters,
      gr = c(8, 29, 42, 49), gc = FALSE, labR = hm_rowLabels, save = isSaved)
hmap( d = dNumScaled, filename = "R Analyses/heatMapManhattan.png", dist = "manhattan", meth = "complete",
      m = "Manhattan, complete", clustC = TRUE, nrClust = nrClusters,
      gr = c(8, 29, 42, 49), gc = FALSE, labR = hm_rowLabels, save = isSaved)
hmap( d = dNumScaled, filename = "R Analyses/heatMapCanberra.png", dist = "canberra", meth = "complete",
      m = "Canberra, complete", clustC = TRUE, nrClust = nrClusters,
      gr = c(8, 29, 42, 49), gc = FALSE, labR = hm_rowLabels, save = isSaved)
hmap( d = dNumScaled, filename = "R Analyses/heatMapMinkowski.png", dist = "minkowski", meth = "complete",
      m = "Minkowski, complete", clustC = TRUE, nrClust = nrClusters,
      gr = c(8, 29, 42, 49), gc = FALSE, labR = hm_rowLabels, save = isSaved)

# Clustering with "NA" expressions does not yield plausible results
#hmap( d = dNumScaledNA, filename = "R Analyses/heatMapCanberraNAs.png", dist = "canberra", meth = "complete",
#     m = "Canberra, complete", save = FALSE)

hmap( d = dNumScaledNoLegacy, filename = "R Analyses/heatMapCanberraNoLegacy.png", dist = "canberra", meth = "complete",
      m = "Canberra, complete, no legacy models", clustC = TRUE, nrClust = nrClusters,
      gr = c(8, 29, 42, 49), gc = FALSE, labR = hm_rowLabels, save = isSaved)

hmap( d = dNumScaled, filename = "R Analyses/heatMap_noClust.png", dist = "canberra", meth = "complete",
      m = "No clustering", clustC = FALSE, nrClust = nrClusters,
      gr = c(8, 29, 42, 49), gc = c(13,21), labR = hm_rowLabels, save = isSaved)

# Heat maps for subsets GR, ES, MO
hmap( d = dNumScaled[GR,], filename = "R Analyses/heatMapCanbGR.png", dist = "canberra", meth = "complete",
      m = "Canberra, GR", clustC = TRUE, nrClust = nrClusters,
      gr = FALSE, gc = FALSE, labR = hm_rowLabels[GR], save = isSaved)
hmap( d = dNumScaled[ES,], filename = "R Analyses/heatMapCanbES.png", dist = "canberra", meth = "complete",
      m = "Canberra, ES", clustC = TRUE, nrClust = nrClusters,
      gr = FALSE, gc = FALSE, labR = hm_rowLabels[ES], save = isSaved)
hmap( d = dNumScaled[MO,], filename = "R Analyses/heatMapCanbMO.png", dist = "canberra", meth = "complete",
      m = "Canberra, MO", clustC = TRUE, nrClust = nrClusters,
      gr = FALSE, gc = FALSE, labR = hm_rowLabels[MO], save = isSaved)

# Extract the cluster data
v <- c(1:5)
# Growth clusters
clust <- hclust(distCanberGR, method = 'complete' )
v[1] <- median(dNumScaledGR[,clust$order[ 1:11]])
v[2] <- median(dNumScaledGR[,clust$order[12:12]])
v[3] <- median(dNumScaledGR[,clust$order[13:15]])
v[4] <- median(dNumScaledGR[,clust$order[16:17]])
v[5] <- median(dNumScaledGR[,clust$order[18:28]])

# Establishment clusters
clust <- hclust(distCanberES, method = 'complete' )
v[1] <- median(dNumScaledES[,clust$order[ 1: 4]])
v[2] <- median(dNumScaledES[,clust$order[ 5: 7]])
v[3] <- median(dNumScaledES[,clust$order[ 8:15]])
v[4] <- median(dNumScaledES[,clust$order[16:19]])
v[5] <- median(dNumScaledES[,clust$order[20:28]])

# Mortality clusters
clust <- hclust(distCanberMO, method = 'complete' )
v[1] <- median(dNumScaledMO[,clust$order[ 1: 7]])
v[2] <- median(dNumScaledMO[,clust$order[ 8:19]])
v[3] <- median(dNumScaledMO[,clust$order[20:22]])
v[4] <- median(dNumScaledMO[,clust$order[23:24]])
v[5] <- median(dNumScaledMO[,clust$order[25:28]])


# Heat map without clustering, showing NAs as grey cells
hmap( d = dNumScaledNA, filename = "R Analyses/heatMap_noClust_NA.png", dist = "canberra", meth = "complete",
      m = "No clustering, w/NAs", clustC = FALSE, nrClust = nrClusters,
      gr = c(8, 29, 42, 49), gc = c(13,21), labR = hm_rowLabels, save = isSaved)

# save distance matrix to file for further processing
distMatrCanb <- as.matrix( distMatr[[4]])
distMatrCanb <- 1 - distMatrCanb / max(distMatrCanb)

diag(distMatrCanb) <- NA
distMatrCanb[upper.tri(distMatrCanb)] <- NA

write.csv(distMatrCanb, file = "distCanber.csv", 
           eol = "\n", na = "NA", fileEncoding = "" )

# Have a look at the distribution of the allele values
write.csv(dNumScaled, file = "dNumScaled.csv", 
          eol = "\n", na = "NA", fileEncoding = "" )
plot(x=c(1:52), y=apply(dNumScaled[1:52,], 1, min), type = 'n', main= "Distribution of allele values", xlab= "Attribute", ylab= "Value", ylim= c(-5, 5) )
legend( legend = c("min","max"), x = "topleft", pch = c(21,22), col= c("black", "red"), pt.bg= c("black", "red"), bty = 'n' )
points(x=c(1:52), y=apply(dNumScaled[1:52,], 1, min ), type = 'p', pch = 21, col= "black", bg= "black" )
points(x=c(1:52), y=apply(dNumScaled[1:52,], 1, max), type = 'p', pch = 22, col= "red", bg= "red" )
boxplot(t(dNumScaled))
boxplot(t(dNumScaledNA))

# RDA to explain GR, ES, MO, SM attributes based on Basic Assumptions (BA)
#
install.packages("vegan")
library(vegan)

# prepare matrix of observations and matrix of explanatory variables
matObs <- t(dNumScaled[-c(1:8),]) # remove columns with BA attributes
e <- t(dNumScaled[-c(9:52),]) # remove columns with GR, ES, MO, SM attributes
e <- cbind( e, dSummary$Scale, dSummary$firstPub)
colnames(e) <- c("hGrain", "subGrid", "horInter", "vGrain", "crExt", "ent", "lifeF", "appl", "scale", "time")

# run RDA
rda_models <- rda(formula = matObs ~ e )
colnames(rda_models$CCA$QR$qr) <- colnames(e)
rda_models

RsquareAdj(rda_models)

# black points in the following plots are models, red crosses are attributes
# plot(rda_models) # simple, plots everything at the same time
png( file = "R Analyses/rda.png", res = 300, units = "cm", width = 20, height = 15 )
plot( rda_models, type = 'n', xlim = c(-2,4), ylim = c(-1.5,2.5), xlab = "Axis 1 (14.1%)", ylab = "Axis 2 (4.2%)", main = "RDA" )
#points( rda_models, display = "sites", cex = 0.8, pch=21, col="red", bg="yellow")  # models as dots
text( rda_models, display = "sites", cex = 0.5, col="black" )                      # models as names
points( rda_models, display = "species", cex = 0.5, pch=3, col="blue")             # attributes as crosses
text( rda_models, display = "bp", cex = 0.6, pch=3, col="red")                     # arrows & labels
dev.off()


# CODE TO DOCUMENT THE CODE AS LaTeX/PDF file (with syntax highlighting)
#install.packages("knitr")
#library(knitr)
#stitch("R Analyses/Genealogy.R")

###############################################################################

# CODE BELOW NOT USED FOR RESULTS GENERATED UNTIL 19 DEC 2021
#

# MDS based on k-means clustering
# res = 300, units = "cm", width = 20, height = 14 
png( file = "R Analyses/mdsCanberra.png", res = 300, units = "cm", width = 20, height = 14  )
noCenters <- 5
mds=cmdscale(distMatr[[4]], k=2 )
kclu=kmeans( distMatr[[4]], centers=noCenters )

# here's for 3D; however it does not look great:
#install.packages("scatterplot3d") # install
#library("scatterplot3d") # load
#scatterplot3d(mds, pch=19, color=rainbow(noCenters)[kclu$cluster] )
plot( mds, pch=19, col=rainbow(noCenters)[kclu$cluster], main = "MDS, Canberra", xlab = "Axis 1", ylab = "Axis 2")
text(mds, labels=colnames(d), cex=0.6, font=1, pos = 4)
dev.off()

# Borrow from genomics tools
#
# ape documentation is here: https://cran.r-project.org/web/packages/ape/ape.pdf
install.packages("ape")
library(ape)
distEuclidNJ <- distEuclid # need assignment because nj appears to change its argument!!
distNJ <- nj(distEuclidNJ) # do not operate on original distance matrix! (strange behavior otherwise)
plot(distNJ)

# for further stuff see Genomics book here: https://compgenomr.github.io/book/


# heat map without clustering of rows
pheatmap(dNumScaled, scale = 'row', show_rownames = FALSE, cluster_method = "complete", cluster_rows = FALSE)
grid.abline( intercept = 200, slope = 0) # not a great idea, since coord system appears to be floating

# heat map without any clustering
pheatmap(dNumScaled, scale = 'row', show_rownames = FALSE, cluster_method = "complete", cluster_rows = FALSE, cluster_col = FALSE)

# heat map without any clustering, showing NAs as grey cells
pheatmap(dNumScaledNA, scale = 'row', show_rownames = FALSE, cluster_method = "complete", cluster_rows = FALSE, cluster_col = FALSE)

# extract dendrogram data
install.packages("ggdendro")
library("ggplot2")
library("ggdendro")

dend <- as.dendrogram( cluster )
dend_data <- dendro_data( dend, type = "rectangle" )
dend_data$labels
